# Supplementary material for: Investigating variations of precipitation concentration in the transitional zone between Qinling Mountains and Loess Plateau in China: Implications for regional impacts of AO and WPSH
Source: PLoS One. 2020 Nov 5;15(11):e0238709. doi: 10.1371/journal.pone.0238709 (PMC7643981; doi:10.1371/journal.pone.0238709)
Supplement: S1 Data — (XLSX) [file pone.0238709.s001.xlsx]

## Sheet: WPSH
	Jan	Feb	Mar	Apr	May	Jun	Jul	Aug	Sep	Oct	Nov	Dec
1951	0	0	0	0	8.7	38.4	128.2	132.3	111.1	100.9	68.9	14.8
1952	0	25.5	0	0	0	181.2	76.7	68.1	81.6	27.7	22.2	0
1953	0	36.1	0	9.6	6.9	147.4	38.3	75.9	71.2	42.7	72.9	4.8
1954	0	0	0	0	1.4	26.7	3.5	22.6	64.5	6.8	12	0
1955	0	0	0	0	4.4	25.6	10.3	0	68.3	13.3	0	0
1956	0	0	0	0	0	4	7.3	0	11.2	0	21.6	0
1957	0	0	0	0	0	124.4	15	45.9	103.8	33.1	44.8	12.4
1958	45.6	0	20.2	20.7	50.9	128.8	123.3	46.8	59.5	7.3	32.7	19
1959	0	0	5.8	0	0	74.3	4.6	2.3	15	112.2	35.6	11.3
1960	0	0	0	0	0	118.2	67.1	70.2	75.8	30	0	50.5
1961	0	0	0	0	6.4	0	9.3	60.4	47.8	0	0	0
1962	0	0	0	0	8.7	3.6	14.3	137.2	54.5	51.5	6.4	0
1963	0	0	0	0	0	16.1	5.1	0	116.7	9.8	0	26.2
1964	0	9.8	0	0	0	2.8	28.6	24.4	138.4	20.3	0	0
1965	0	0	0	0	15.6	90.9	32.2	3.9	60.7	17.4	61.5	7.5
1966	24.2	0	0	0	0	72.7	103.4	32.9	78.1	0	5.5	0
1967	0	0	0	0	0	3.8	0	10.6	27.5	57.3	2.9	0
1968	0	0	0	0	0	44.8	83.4	23.3	0	4.7	4.8	0
1969	0	0	31.6	11.3	21.3	140.2	108.4	52.6	47.8	20.2	50.3	31.7
1970	0	0	8.4	10.1	0	103.7	58	53.1	25	0	0	0
1971	0	0	0	0	0	15.9	9.3	2.8	2.1	49.8	3.1	0
1972	0	0	0	0	0	0	0	31.7	2.3	57.3	98	42
1973	0	118.5	88.7	27	4.4	74	39.6	167.8	205.8	2.1	18.8	14.1
1974	0	0	0	0	0	0	2.5	11.2	0	116.4	21.1	4.6
1975	0	0	0	0	0	38.3	45.8	23	20.3	7.5	0	0
1976	0	0	0	0	0	0	47.8	98.4	22.2	44.6	74.5	0
1977	0	29.9	41.8	0	0	79.2	8.5	37.3	48.6	86.9	41.7	13.6
1978	0	66.2	0	23.7	0	108.1	22.8	104.8	110.2	121.9	53.9	48.1
1979	0	0	0	8.1	58.7	160	311.3	60.3	170.9	156.9	77.3	0
1980	0	0	0	46.3	84.2	287.6	245.7	147	209.2	223.5	146.7	0
1981	7.7	0	25.9	66.8	11.4	150.9	122.5	0	145.3	78.1	121	26.9
1982	0	0	0	0	65.3	211.7	106	22.3	122.8	4.4	58.5	167.5
1983	211	187.2	224.6	97.4	117.8	237	264.9	142.8	144.1	275.7	121.6	29.4
1984	0	0	35.3	0	8	0	0	31.9	11.2	41.4	26	0
1985	0	0	0	0	0	84.2	20.9	91	169.2	43.3	3	32.4
1986	0	0	0	38.7	0	45.7	158.6	0	86.3	216.9	99.6	82.1
1987	70.4	17.3	45.4	86.8	49.2	137.2	259.5	199.7	56.8	188.7	207.8	166
1988	110.3	5.2	66.8	72.4	91.2	162.7	207.4	118.2	115.7	67.7	72.4	26.8
1989	0	0	0	0	51	81.9	109.7	40.1	112.6	32	3.8	7.5
1990	0	0	8.5	28.4	16.3	104.3	59.4	128.9	217.5	76.9	15.9	13.8
1991	1.5	0	23.2	12.7	115.5	148.8	212.7	38.7	267.9	40.9	74.9	38.7
1992	28	0	79.5	3	0	80.1	175.8	122.2	2.2	0.7	57.9	0.7
1993	0	0	11.2	55.1	50.3	117.9	133.1	104.3	107.3	116.8	79.1	60
1994	0	0	0	0	25.1	125.9	38.2	68.6	1.3	17.8	27.6	132.1
1995	20.4	0	0	57.4	13.2	203.2	136	174.2	271.9	105.9	36.4	55
1996	0	0	0	2.9	81.8	139.6	138.8	1.3	20	68.9	39.7	0
1997	0	0	0	9.7	8.8	73.3	55.6	96.3	90.6	218.9	142.1	158.2
1998	312.2	310.1	300.3	251.7	203.3	426	165.8	391.7	152.1	172.2	130.1	88.6
1999	0	22.9	0	20.7	17.8	117.2	49	110.2	175.2	141.2	6.8	41.3
2000	0	0	12.1	13.7	0	95.2	9.1	26.9	14.5	108.2	108	71.3
2001	26.6	0	2.2	91.2	64	98.9	84.1	69	99	128.5	58.2	69.5
2002	25.4	88.2	92.2	12.3	36.6	145.1	133.4	84.2	91.9	67.6	225.2	193.7
2003	114.2	6.3	18.9	27.1	0	94.3	208.6	339.4	231.8	145.6	102.7	102.3
2004	21.8	25.3	56.3	54.1	73.5	18.9	90.8	110.1	121.1	90.7	140.8	32.1
2005	12.7	115.5	167.5	146.5	53.4	153.6	150.5	138.4	290.2	150.9	114.4	84.2
2006	0	39.9	0	57.5	76.8	149.6	255.1	15.8	45.9	143.5	102.4	243.1
2007	223.6	0	2.2	137.7	130.4	68.6	170.3	174.6	139.2	121.1	87	55.6
2008	11.1	0	0	0	54.3	95	92.8	72.8	209.3	285	203.1	38.4
2009	20.8	13.6	11.4	106.1	6.9	137	218.6	216.5	230.5	197.3	86.9	55.2
2010	81.2	162.9	197.8	273.7	221.9	402.6	429.4	436.5	305.3	130	96.1	0
2011	0	0	0	9.2	116.4	212	50.6	160.4	233.5	156.7	76.4	120.5
2012	0	13	0	42.6	13.4	126.8	79.3	100.3	179.5	41	103.2	61.3
2013	50	117.4	86.7	89.9	150.2	114.5	90.5	224.1	105.4	98.2	72.8	65.8
2014	11.5	0	59.7	141.6	202.9	146.8	293.6	294	267	124.7	218.2	160.7
2015	54.9	0	82.3	64.9	340.1	362.2	300	146.4	210.1	335.2	300.6	340.2
2016	408.3	316.7	312.5	396.3	253.1	437.5	276.3	207.6	453.9	336.4	239.8	137.2
2017	17.7	26.3	40.4	141	311.5	403.5	322.5	313.6	475.2	267	81.1	149
2018	0	19.9	0	0	169.1	267.4	149.2	255.4	220.2	223.5	192.1	187.8
2019	135.7	194.3	125.4	246.2	176.7	370	236.8	250.6	371.1	150.6	156.6	199.2
2020	155.9
